# Supplementary material for: scMGCN: A Multi-View Graph Convolutional Network for Cell Type Identification in scRNA-seq Data
Source: Int J Mol Sci. 2024 Feb 13;25(4):2234. doi: 10.3390/ijms25042234 (PMC10889820; doi:10.3390/ijms25042234)
Supplement: Supplementary file 1 [file ijms-25-02234-s001.zip]

Archive with 4 entries (4 files):
- supplementary materials.pdf
- Supplementary Table S1.xlsx
- Supplementary Table S2.xlsx
- Supplementary Table S3.xlsx
