# Supplementary material for: scMGCN: A Multi-View Graph Convolutional Network for Cell Type Identification in scRNA-seq Data
Source: Int J Mol Sci. 2024 Feb 13;25(4):2234. doi: 10.3390/ijms25042234 (PMC10889820; doi:10.3390/ijms25042234)
Supplement: Supplementary file 1 [file ijms-25-02234-s001.zip › Supplementary Table S1.xlsx]

## Sheet: single datasets
TP, FP, TN, FN value of cell identification task for single datasets
		Seurat v3				Conos				scmap				CHETAH				scGCN				scMGCN
		TP	FP	TN	FN	TP	FP	TN	FN	TP	FP	TN	FN	TP	FP	TN	FN	TP	FP	TN	FN	TP	FP	TN	FN
GSE115746	Excitatory	1584	0	1668	0	1584	0	1668	0	1584	0	1668	0	1479	0	1668	105	1584	0	1668	0	1548	2	1666	0
	Inhibitory	1659	0	1653	0	1659	0	1593	0	1659	0	1593	0	1645	0	1593	14	1659	2	1591	0	1659	0	1653	0
	Non-neuronal	9	0	3243	0	9	0	3243	0	9	0	3243	0	7	0	3243	2	7	0	3243	2	7	0	3243	2
GSE118389	Bcell	8	4	436	0	7	4	436	1	7	4	436	1	4	0	440	4	8	5	435	0	8	2	438	0
	Tcell	22	8	418	0	22	7	419	0	21	12	414	1	16	2	424	6	22	4	422	0	22	1	425	0
	endothelial	6	0	442	0	6	0	442	0	6	2	440	0	6	0	442	0	6	0	442	0	6	0	442	0
	epithelial	328	7	93	20	328	6	94	20	309	13	87	39	245	13	87	103	327	5	95	21	334	7	93	14
	macrophage	25	1	421	1	26	2	420	0	24	4	418	2	25	2	420	1	25	2	420	1	26	2	420	0
	stroma	32	7	403	6	32	8	402	6	28	13	397	10	32	23	387	6	34	10	400	4	31	9	401	7
GSE72056	0	599	26	1131	105	592	166	991	112	613	339	818	91	592	1078	79	112	623	49	1108	81	629	41	1116	75
	1	810	53	980	18	651	58	975	177	575	94	939	253	592	28	1005	114	797	38	995	31	807	43	990	21
	2	193	43	1612	13	193	53	1602	13	99	52	1603	107	197	56	1599	9	196	35	1620	10	192	30	1625	14
	3	51	11	1799	0	193	53	1602	13	27	14	1796	24	41	7	1803	10	47	1806	4	4	48	2	1808	3
	4	26	7	1828	0	25	8	1827	1	9	1	1834	17	26	2	1833	0	26	5	1830	0	26	2	1833	0
	5	24	5	1831	1	25	7	1829	0	16	13	1823	9	21	1	1835	4	24	1833	3	1	24	3	1833	1
	6	12	1	1839	9	10	21	1819	11	1	8	1832	20	17	5	1835	4	13	1	1839	8	13	1	1839	8
GSE98638	C01_CD8-LEF1	42	9	1884	19	39	29	1937	26	19	10	1956	46	48	12	1954	17	49	11	1955	16	49	18	1948	16
	C02_CD8-CXCR1	97	31	1884	19	96	37	1878	20	32	107	1808	84	95	40	1875	21	98	26	1889	18	97	42	1873	19
	C03_CD8-SLC4A10	137	21	1864	9	131	25	1860	15	41	41	1844	105	103	24	1861	43	135	16	1869	11	138	21	1864	8
	C04_CD8-LAYN	108	29	1882	12	106	48	1863	14	91	167	1744	29	102	51	1860	18	103	19	1892	17	105	30	1881	15
	C05_CD8-GZMK	151	60	1784	36	125	61	1783	62	47	101	1743	140	101	74	1770	86	146	59	1785	41	135	47	1797	52
	C06_CD4-CCR7	224	99	1673	35	204	74	1698	55	137	140	1632	122	154	49	1723	105	227	87	1685	32	235	85	1687	24
	C07_CD4-FOXP3	87	39	1887	18	86	37	1889	19	52	107	1819	53	79	37	1889	26	86	28	1898	19	89	38	1888	16
	C08_CD4-CTLA4	219	53	1745	14	221	56	1742	12	213	139	1659	20	196	50	1748	37	221	49	1749	12	223	52	1746	10
	C09_CD-GZMA	227	108	1647	49	217	103	1652	59	51	49	1706	225	141	42	1713	135	215	78	1677	61	212	71	1684	64
	C10_CD4-CXCL13	47	30	1942	12	50	39	1933	9	14	89	1883	45	53	29	1943	6	47	18	1954	12	47	22	1950	12
	C11_CD4-GNLY	49	17	1947	18	48	27	1937	19	22	187	1777	45	50	21	1943	17	44	13	1951	23	40	15	1949	27
	unknown	98	49	1584	300	103	69	1564	295	47	128	1505	351	148	222	1411	250	142	114	1519	256	143	77	1556	255
PHS001790	Excitatory	4156	1	1463	3	4158	2	1462	1	4156	16	1448	3	4100	1	1463	59	4157	1	1463	2	4157	1	1463	2
	Inhibitory	1400	2	4215	6	1404	1	4216	2	1394	3	4214	12	1322	0	4217	84	1405	1	4216	1	1405	1	4216	1
	Non-neuronal	57	7	5558	1	58	0	5565	0	54	0	5565	4	54	1	5564	4	58	1	5564	0	58	1	5564	0
GSE85241	alpha	323	1	298	2	322	2	297	3	319	4	295	6	313	0	299	12	802	2	740	9	325	1	298	0
	beta	178	4	440	2	177	4	440	3	175	9	435	5	173	8	436	7	442	13	1092	6	180	2	442	0
	delta	75	0	546	3	75	1	545	3	74	0	546	4	75	4	542	3	188	3	1357	5	76	0	546	2
	gamma	41	2	581	0	41	2	581	0	41	2	581	0	41	3	580	0	99	4	1448	2	40	0	583	1
GSE109774	B cell	654	8	3741	10	473	22	3727	191	652	13	3736	12	303	2	3747	361	1640	74	9241	18	657	19	3730	7
	DN1 thymic pro-T cell	0	0	4409	4	0	1	4408	4	0	3	4406	4	2	1	4408	2	0	0	10964	9	1	0	4409	3
	Fraction A pre-pro B cell	0	0	4407	6	1	2	4405	5	4	1	4406	2	6	4	4403	0	233	8	10732	0	94	2	4317	0
	Langerhans cell	0	0	4409	4	0	13	4396	4	2	3	4406	2	4	0	4409	0	181	55	10690	47	80	30	4291	12
	T cell	336	31	4029	17	110	3	4057	243	291	20	4040	62	263	23	4037	90	0	0	10961	12	5	0	4408	0
	alveolar macrophage	28	0	4385	0	19	15	4370	9	28	1	4384	0	28	0	4385	0	0	0	10963	10	0	0	4409	4
	basal cell	31	0	4381	1	31	0	4381	1	32	1	4380	0	32	0	4381	0	0	0	10941	32	6	2	4398	7
	basal cell of epidermis	344	13	4046	10	267	4	4055	87	346	13	4046	8	333	3	4056	21	0	0	10965	8	2	0	4409	2
	basophil	0	0	4408	5	0	0	4408	5	5	3	4405	0	1	0	4408	4	0	0	10968	5	0	0	4411	2
	bladder cell	97	1	4315	0	70	43	4273	27	97	6	4310	0	80	3	4313	17	0	0	10960	13	6	0	4407	0
	bladder urothelial cell	94	2	4317	0	94	0	4319	0	94	3	4316	0	88	1	4318	6	0	0	10960	13	5	0	4407	1
	blood cell	61	26	4295	31	53	55	4266	39	58	9	4312	34	42	3	4318	50	552	120	10284	17	224	12	4173	4
	cardiac muscle cell	5	0	4408	0	0	0	4408	5	5	0	4408	0	3	0	4408	2	0	0	10960	13	4	0	4407	2
	ciliated columnar cell of tracheobronchial tree	4	0	4409	0	0	2	4407	4	4	0	4409	0	4	0	4409	0	0	0	10967	6	2	0	4410	1
	classical monocyte	7	1	4399	6	9	33	4367	4	9	9	4391	4	7	1	4399	6	168	15	10784	6	69	3	4340	1
	dendritic cell	0	0	4409	4	0	1	4408	4	2	1	4408	2	4	0	4409	0	20	0	10942	11	13	1	4399	0
	duct epithelial cell	0	0	4411	2	2	6	4405	0	0	0	4411	2	0	0	4411	2	0	0	10928	45	16	1	4394	2
	early pro-B cell	6	4	4403	0	0	0	4407	6	4	1	4406	2	2	0	4407	4	141	77	10751	4	57	4	4351	1
	endocardial cell	6	8	4399	0	1	1	4406	5	6	0	4407	0	5	0	4407	1	3	1	10896	73	29	2	4380	2
	endothelial cell	225	3	4182	3	216	26	4159	12	222	15	4170	6	204	1	4184	24	53	22	10873	25	30	10	4371	2
	endothelial cell of hepatic sinusoid	0	0	4410	3	3	6	4404	0	1	0	4410	2	1	0	4410	2	353	2	10618	0	142	3	4268	0
	epithelial cell	69	2	4341	1	70	51	4292	0	68	0	4343	2	57	6	4337	13	0	0	10950	23	2	0	4403	8
	erythroblast	12	0	4400	1	0	0	4400	13	4	1	4399	9	11	9	4391	2	231	79	10623	40	102	0	4304	7
	fibroblast	15	1	4394	3	5	2	4393	13	15	6	4389	3	13	52	4343	5	0	0	10965	8	4	0	4409	0
	granulocyte	57	2	4353	1	47	2	4353	11	51	7	4348	7	51	13	4342	7	549	4	10354	66	239	2	4165	7
	granulocytopoietic cell	31	1	4381	0	31	20	4362	0	29	4	4378	2	22	1	4381	9	0	0	10895	78	27	0	4381	5
	hematopoietic precursor cell	22	8	4373	10	12	10	4371	20	28	2	4379	4	23	3	4378	9	0	0	10964	9	0	0	4409	4
	hepatocyte	142	3	4268	0	131	1	4270	11	142	3	4268	0	135	0	4271	7	71	15	10869	18	33	0	4377	3
	immature B cell	7	2	4401	3	0	1	4402	10	6	3	4400	4	2	7	4396	8	91	11	10868	3	38	2	4373	0
	immature T cell	104	6	4298	5	107	141	4163	2	106	40	4264	3	65	25	4279	44	240	0	10733	0	96	1	4316	0
	keratinocyte	234	9	4158	12	242	86	4081	4	233	7	4160	13	212	9	4158	34	1	0	10920	52	20	0	4391	2
	kidney capillary endothelial cell	29	0	4381	3	28	3	4378	4	25	5	4376	7	27	2	4379	5	25	6	10902	40	11	0	4387	15
	kidney cell	0	0	4409	4	1	0	4409	3	0	4	4405	4	1	91	4318	3	91	1	10880	1	36	0	4376	1
	kidney collecting duct epithelial cell	21	0	4377	15	22	9	4368	14	25	1	4376	11	24	0	4377	12	75	6	10875	17	34	0	4376	3
	kidney loop of Henle ascending limb epithelial cell	38	13	4362	0	37	12	4363	1	37	8	4367	1	35	5	4370	3	858	114	9977	24	346	21	4039	7
	kidney proximal straight tubule epithelial cell	96	1	4316	0	96	1	4316	0	96	0	4317	0	91	0	4317	5	183	121	10588	81	66	19	4288	40
	late pro-B cell	20	6	4385	2	19	10	4381	3	21	3	4388	1	6	4	4387	16	0	0	10968	5	2	0	4411	0
	leukocyte	9	1	4386	17	4	52	4335	22	9	9	4378	17	3	85	4302	23	0	0	10963	10	0	0	4409	4
	luminal epithelial cell of mammary gland	37	1	4375	0	0	2	4374	37	36	2	4374	1	35	0	4376	2	1559	64	9339	11	624	15	3770	4
	lung endothelial cell	32	0	4376	5	34	7	4369	3	35	0	4376	2	30	0	4376	7	206	41	10705	21	89	14	4308	2
	macrophage	78	32	4275	28	62	236	4071	44	82	27	4280	24	30	101	4206	76	86	55	10813	19	37	9	4362	5
	mast cell	0	0	4411	2	0	2	4409	2	1	0	4411	1	0	0	4411	2	0	0	10956	17	1	0	4406	6
	mesangial cell	0	0	4409	4	0	0	4409	4	2	1	4408	2	4	1	4408	0	196	14	10748	15	83	7	4321	2
	mesenchymal cell	621	18	3767	7	518	6	3779	110	602	10	3775	26	431	8	3777	197	38	11	10890	34	22	4	4380	7
	mesenchymal stem cell	79	12	4310	12	85	73	4249	6	79	21	4301	12	70	29	4293	21	0	3	10926	44	17	7	4388	1
	monocyte	38	12	4359	4	41	41	4330	1	38	12	4359	4	32	8	4363	10	69	7	10897	0	28	0	4385	0
	myeloid cell	0	0	4406	7	0	1	4405	7	0	1	4405	7	2	4	4402	5	46	13	10907	7	21	2	4389	1
	natural killer cell	83	8	4320	2	83	49	4279	2	83	13	4315	2	76	9	4319	9	35	7	10915	16	12	0	4392	9
	neuroendocrine cell	14	12	4372	15	7	27	4357	22	17	5	4379	12	18	109	4275	11	63	2	10900	8	29	2	4382	0
	non-classical monocyte	18	4	4391	0	0	2	4393	18	16	8	4387	2	18	3	4392	0	583	90	10235	65	245	12	4141	15
	proerythroblast	22	1	4390	0	14	10	4381	8	22	5	4386	0	11	46	4345	11	18	0	10955	0	8	0	4405	0
	promonocyte	16	6	4386	5	21	25	4367	0	21	4	4388	0	11	1	4391	10	76	0	10895	2	32	0	4381	0
	skeletal muscle satellite cell	29	13	4371	0	2	1	4383	27	29	1	4383	0	27	0	4384	2	879	78	10010	6	351	7	4052	3
	stromal cell	236	27	4126	24	191	27	4126	69	243	27	4126	17	102	61	4092	158	0	0	10961	12	5	0	4408	0
	type II pneumocyte	8	0	4405	0	6	5	4400	2	8	0	4405	0	8	0	4405	0	241	3	10729	0	97	1	4315	0
GSE120221	B cells	279	8	3551	1	271	163	3396	9	159	118	3441	121	243	1	3558	37	644	114	8769	53	277	13	3546	3
	CD4+ T cells	952	125	2704	58	606	176	2653	404	627	278	2551	383	626	41	2788	384	2523	1147	5909	1	974	129	2700	36
	CD8+ T cells	297	49	3396	97	104	101	3344	290	78	92	3353	316	314	171	3274	80	0	0	9491	89	26	3	3800	10
	Erythrocytes	597	38	3200	4	587	93	3145	14	569	37	3201	32	520	15	3223	81	372	86	8886	236	209	15	3580	35
	Erythroid progenitors	138	13	3640	48	111	19	3634	75	144	45	3608	42	134	46	3607	52	0	0	9469	111	45	1	3793	0
	HSPCs	168	28	3633	10	141	102	3559	37	101	167	3494	77	139	40	3621	39	0	0	9447	133	50	5	3780	4
	Megakaryocyte progenitors	60	9	3742	28	56	65	3686	32	55	96	3655	33	60	45	3706	28	135	6	8589	850	297	32	3413	97
	Monocyte progenitors	151	40	3627	21	25	5	3662	147	42	70	3597	130	122	41	3626	50	1460	94	7984	42	600	38	3200	1
	Monocyte-derived dendritic cells	82	11	3742	4	80	90	3663	6	86	367	3386	0	55	2	3751	31	375	81	9036	88	144	13	3640	42
	Monocytes	431	2	3372	34	423	33	3341	42	222	37	3337	243	420	20	3354	45	410	348	8787	35	155	20	3641	23
	NK cells	32	5	3798	4	19	8	3795	17	6	26	3777	30	35	36	3767	1	0	0	9361	219	63	8	3743	25
	NKT cells	211	16	3579	33	202	220	3375	42	122	201	3394	122	193	61	3534	51	215	246	8906	213	153	22	3645	19
	Plasma cells	45	1	3793	0	45	44	3750	0	39	23	3771	6	44	2	3792	1	0	0	9366	214	74	4	3749	12
	Plasmacytoid dendritic cells	51	0	3785	3	48	2	3783	6	12	20	3765	42	49	5	3780	5	1123	201	8217	39	452	17	3357	13
SRP073767	CD14+ Monocyte	144	64	5061	12	146	64	5061	10	87	44	5081	69	120	49	5076	36	366	195	12603	22	150	70	5055	6
	CD19+ B	307	15	4819	140	320	89	4745	127	302	69	4765	145	248	2	4832	199	769	12	12058	347	303	10	4824	144
	CD34+	14	1	5264	2	8	0	5265	8	8	1	5264	8	9	780	4485	7	189	33	12764	200	79	13	5112	77
	CD4+ T Helper2	0	0	5273	8	0	2	5271	8	0	4	5269	8	1	307	4966	7	0	0	13148	38	9	2	5263	7
	CD4+/CD25 T Reg	242	274	4517	248	171	181	4610	319	172	484	4307	318	51	92	4699	439	0	0	13168	18	0	0	5273	8
	CD4+/CD45RA+/CD25- Naive T	0	5	5127	149	2	47	5085	147	7	104	5028	142	41	397	4735	108	120	28	11935	1103	225	228	4563	265
	CD4+/CD45RO+ Memory	16	58	4980	227	14	36	5002	229	39	326	4712	204	35	173	4865	208	0	0	12815	371	0	0	5132	149
	CD56+ NK	650	132	4467	32	626	98	4501	56	492	121	4478	190	603	360	4239	79	0	0	12580	606	0	0	5038	243
	CD8+ Cytotoxic T	874	282	3374	751	960	371	3285	665	849	831	2825	776	242	76	3580	1383	1535	252	11230	169	614	90	4509	68
	CD8+/CD45RA+ Naive Cytotoxic	1174	923	3049	135	1067	972	3000	242	565	596	3376	744	80	60	3912	1229	2805	1966	7159	1256	1041	587	3069	584
	Dendritic	85	21	5104	71	85	22	5103	71	104	76	5049	52	81	28	5097	75	2903	2013	7901	369	1078	782	3190	231
