# Supplementary material for: scMGCN: A Multi-View Graph Convolutional Network for Cell Type Identification in scRNA-seq Data
Source: Int J Mol Sci. 2024 Feb 13;25(4):2234. doi: 10.3390/ijms25042234 (PMC10889820; doi:10.3390/ijms25042234)
Supplement: Supplementary file 1 [file ijms-25-02234-s001.zip › Supplementary Table S2.xlsx]

## Sheet: cross species datasets
TP, FP, TN, FN value of cell identification task for cross species datasets
		Seurat v3				Conos				scmap				scGCN				scMGCN
		TP	FP	TN	FN	TP	FP	TN	FN	TP	FP	TN	FN	TP	FP	TN	FN	TP	FP	TN	FN
PHS001790(human)-GSE115746(mouse)	Excitatory	3960	0	4168	0	3960	0	4168	0	3960	12	4156	0	3960	17	4151	0	3960	0	4168	0
	Inhibitory	4147	0	3981	0	4147	0	3981	0	4137	11	3970	10	4128	0	3981	19	4147	0	3981	0
	Non-neuronal	21	0	8107	0	21	0	8107	0	8	0	8107	13	21	2	8105	0	21	0	8107	0
GSE115746(mouse)-PHS001790(human)	Excitatory	0	0	3658	10397	10160	122	3536	237	10396	379	3279	1	10391	5	3653	6	10390	4	3654	7
	Inhibitory	3496	10377	164	18	3509	247	10297	5	3265	1	10540	249	3510	3	10538	4	3511	13	10528	3
	Non-neuronal	142	40	13871	2	17	0	13911	127	14	0	13911	130	143	3	13908	1	135	2	13909	9
GSE120221(human)-GSE107727(mouse)	Erythrocytes	0	0	14580	4405	1261	2791	11789	3144	0	0	14580	4405	1733	4389	11746	4174	4	84	14496	4401
	Erythroid progenitors	1602	4103	8942	4338	965	2461	10584	4975	4814	8374	4671	1126	1784	4096	11543	4619	3887	5512	7533	2053
	HSPCs	3269	3661	11049	1006	1912	1284	13426	2363	705	242	14468	3570	3014	455	16867	1706	1846	259	14451	2429
	Megakaryocyte progenitors	2133	2210	13392	1250	2475	4283	11319	908	847	3518	12084	2536	566	893	17547	3036	3038	3005	12597	345
	Monocyte progenitors	653	1354	16649	329	486	1067	16936	496	43	442	17561	939	1318	3794	16838	92	658	692	17311	324
GSE107727(mouse)-GSE120221(human)	Erythrocytes	669	491	1064	833	575	568	987	927	316	434	1121	1186	4644	1213	14922	1263	931	496	1059	571
	Erythroid progenitors	0	0	2594	463	142	806	1788	321	73	1402	1192	390	5097	1066	14573	1306	12	31	2563	451
	HSPCs	444	1452	1160	1	90	485	2127	355	66	182	2430	379	4632	1928	15394	88	410	834	1778	35
	Megakaryocyte progenitors	1	0	2838	218	21	290	2548	198	23	192	2646	196	3108	354	18086	494	50	23	2815	169
	Monocyte progenitors	0	0	2629	428	13	67	2562	415	151	218	2411	277	0	0	20632	1410	245	25	2604	183
