# Supplementary material for: scMGCN: A Multi-View Graph Convolutional Network for Cell Type Identification in scRNA-seq Data
Source: Int J Mol Sci. 2024 Feb 13;25(4):2234. doi: 10.3390/ijms25042234 (PMC10889820; doi:10.3390/ijms25042234)
Supplement: Supplementary file 1 [file ijms-25-02234-s001.zip › Supplementary Table S3.xlsx]

## Sheet: PBMC datasets
TP, FP, TN, FN value of cell identification task for PBMC datasets
		Seurat v3				Conos				scmap				scGCN				scMGCN
		TP	FP	TN	FN	TP	FP	TN	FN	TP	FP	TN	FN	TP	FP	TN	FN	TP	FP	TN	FN
PBMC(10x v2)-PBMC(Smartseq2)	B cell	22	0	231	0	22	0	231	0	15	3	228	7	22	0	231	0	22	0	231	0
	CD14+ monocyte	32	0	219	2	30	0	219	4	0	0	219	34	32	1	218	2	33	1	218	1
	CD16+ monocyte	8	0	245	0	8	2	243	0	2	1	244	6	8	0	245	0	7	0	245	1
	CD4+ T cell	56	6	189	2	51	4	191	7	40	64	131	18	50	6	189	8	47	2	193	11
	Cytotoxic T cell	82	1	135	35	90	6	130	27	41	12	124	76	95	6	130	22	114	10	126	3
	Megakaryocyte	14	0	239	0	14	0	239	0	14	0	239	0	14	0	239	0	14	0	239	0
PBMC(CEL-Seq2)-PBMC(10X V3)	B cell	304	5	2871	42	346	1	2875	0	313	9	2867	33	328	33	2843	18	324	0	2876	22
	CD14+ monocyte	87	3	2865	267	10	9	2859	344	186	6	2862	168	320	3	2865	34	295	4	2864	59
	CD16+ monocyte	96	280	2844	2	97	155	2969	1	95	187	2937	3	95	22	3102	3	94	53	3071	4
	CD4+ T cell	903	128	2134	57	771	17	2245	189	840	156	2106	120	879	120	2142	81	844	98	2164	116
	Cytotoxic T cell	879	232	2028	83	901	223	2037	61	839	302	1958	123	857	224	2036	105	867	247	2013	95
	Dendritic cell	0	0	3222	0	32	205	2979	6	0	0	3184	38	267	2	2950	3	267	4	2948	3
	Megakaryocyte	269	18	2934	1	246	0	2952	24	839	302	1958	123	54	18	3010	140	100	25	3003	94
	Natural killer cell	17	1	3027	177	147	58	2970	47	268	0	2952	2	0	0	3184	38	0	0	3184	38
PBMC(InDrop)-PBMC(10x v3)	B cell	346	2	2874	0	346	1	2875	0	344	34	2842	2	343	0	2876	3	346	15	2861	0
	CD14+ monocyte	0	0	2868	354	7	9	2859	347	0	7	2861	354	184	0	2868	170	262	2	2866	92
	CD16+ monocyte	98	157	2967	0	97	147	2977	1	96	129	2995	2	97	70	3054	1	98	89	3035	0
	CD4+ T cell	795	12	2250	165	769	18	2244	191	751	225	2037	209	814	29	2233	146	810	20	2242	150
	Cytotoxic T cell	921	188	2072	41	901	226	2034	61	762	299	1961	200	922	176	2084	40	946	265	1995	16
	Dendritic cell	27	195	2989	11	32	212	2972	6	32	225	2959	6	0	0	3184	38	25	4	3180	13
	Megakaryocyte	269	0	2952	1	249	0	2952	21	241	0	2952	29	259	0	2952	11	253	0	2952	17
	Natural killer cell	163	42	2989	31	147	57	2971	47	59	15	3013	135	156	165	2863	38	84	3	3025	110
PBMC(Seqwell)-PBMC(Smartseq2)	B cell	22	0	231	0	22	0	231	0	6	10	221	16	22	0	231	0	22	3	228	0
	CD14+ monocyte	33	8	211	1	23	8	211	2	32	14	205	2	33	11	208	1	34	12	207	0
	CD16+ monocyte	0	0	8	245	0	0	245	8	0	0	245	8	27	0	195	31	46	3	192	12
	CD4+ T cell	52	3	192	6	39	2	193	19	13	3	192	45	116	30	106	1	113	9	127	4
	Cytotoxic T cell	113	5	131	4	114	18	118	3	48	10	126	69	11	0	239	3	11	0	239	3
	Megakaryocyte	14	0	239	0	14	0	239	0	14	0	239	0	0	0	245	8	0	0	245	8
PBMC(10x v3)-PBMC(InDrop)	B cell	304	5	2871	42	346	1	2875	0	313	9	2867	33	328	33	2843	18	324	0	2876	22
	CD14+ monocyte	87	3	2865	267	10	9	2859	344	186	6	2862	168	320	3	2865	34	295	4	2864	59
	CD16+ monocyte	96	280	2844	2	97	155	2969	1	95	187	1937	3	95	22	3102	3	94	53	3071	4
	CD4+ T cell	871	254	2079	18	847	275	2058	42	801	246	2087	88	872	289	2044	17	844	172	2161	45
	Cytotoxic T cell	1014	126	1907	175	680	19	2014	509	964	189	1844	225	866	37	1996	323	1001	82	1951	188
	Dendritic cell	34	27	3149	12	35	59	3117	11	43	38	3138	3	22	40	3136	24	23	26	3150	23
	Megakaryocyte	26	203	2992	1	27	3	3192	0	24	1	3194	3	27	5	3190	0	23	26	3150	23
	Natural killer cell	91	26	3011	94	174	2847	190	11	112	94	2943	73	154	69	2968	31	155	60	2977	30
	Plasmacytoid dendritic cell	0	0	3194	28	0	0	3194	28	0	0	3194	28	0	0	3194	28	0	0	3194	28

## Sheet: human pancreatic cell datasets
TP, FP, TN, FN value of cell identification task for human pancreatic cell datasets
		Seurat v3				Conos				scmap				scGCN				scMGCN
		TP	FP	TN	FN	TP	FP	TN	FN	TP	FP	TN	FN	TP	FP	TN	FN	TP	FP	TN	FN
GSE81608-GSE85241	alpha	797	15	727	15	503	418	324	309	807	20	722	5	1652	4	1332	15	800	9	733	12
	beta	428	15	1091	20	162	333	773	286	422	13	1093	26	903	17	2072	11	438	11	1095	10
	delta	186	4	1357	7	16	40	1321	177	181	9	1352	12	232	2	2762	7	186	2	1359	7
	gamma	99	10	1443	2	4	78	1375	97	95	7	1446	6	182	11	2809	1	99	9	1444	2
GSE85241-GSE81608	alpha	855	4	590	0	444	308	286	411	644	112	482	211	1663	8	1328	4	855	6	588	0
	beta	466	1	982	0	134	283	700	332	410	259	724	56	907	9	2080	7	463	0	983	3
	delta	43	0	1403	3	6	173	1230	40	6	12	1391	40	231	1	2763	8	45	0	1403	1
	gamma	80	0	1367	2	4	97	1270	78	6	0	1367	76	179	5	2815	4	80	0	1367	2
E-MTAB-5061-GSE85241	alpha	800	14	728	12	514	425	317	298	801	4	738	11	1667	3	1307	17	800	7	735	12
	beta	427	13	1093	21	113	180	926	335	422	10	1096	26	701	14	2269	10	435	10	1096	13
	delta	188	2	1359	5	27	99	1262	166	190	26	1335	3	300	2	2689	3	190	3	1358	3
	gamma	101	9	1444	0	15	181	1272	86	89	12	1441	12	296	11	2687	0	99	10	1443	2
GSE85241-E-MTAB-5061	alpha	866	1	567	6	452	295	273	420	742	198	370	130	1671	2	1308	13	872	7	561	0
	beta	262	1	1176	1	86	329	848	177	226	264	913	37	702	19	2264	9	260	0	1177	3
	delta	110	1	1329	0	11	166	1164	99	9	0	1330	101	297	4	2687	6	110	3	1327	0
	gamma	195	4	1241	0	15	86	1159	180	1	0	1245	194	294	5	2693	2	188	0	1245	7
GSE81608-E-MTAB-5061	alpha	864	2	566	8	551	304	264	321	872	152	416	0	1719	4	1158	8	866	0	568	6
	beta	263	3	1174	0	123	343	834	140	260	44	1133	3	728	4	2156	1	262	2	1175	1
	delta	108	3	1327	2	2	44	1286	108	31	1	1329	79	155	1	2732	1	110	2	1328	0
	gamma	194	3	1242	1	11	62	1183	184	80	0	1245	115	274	4	2608	3	195	3	1242	0
E-MTAB-5061-GSE81608	alpha	855	5	589	0	551	323	271	304	855	9	585	0	1727	4	1158	0	855	4	590	0
	beta	465	0	983	1	123	140	843	343	465	2	981	1	728	1	2159	1	464	0	983	2
	delta	43	0	1403	3	2	108	1295	44	41	0	1403	5	155	0	2733	1	45	0	1403	1
	gamma	81	0	1367	1	18	184	1183	64	77	0	1367	5	274	0	2612	3	81	0	1367	0
